# Supplementary material for: Maternal Mediterranean Diet Adherence During Pregnancy and Autism-Related Traits in Preadolescence: A Sex-Stratified Analysis
Source: Nutrients. 2026 Jul 10;18(14):2256. doi: 10.3390/nu18142256 (PMC13415154; doi:10.3390/nu18142256)
Supplement: Supplementary file 1 [file nutrients-18-02256-s001.zip]

Archive with 1 entries (1 files):
- nutrients-4392398-supplementary.pdf
